# Supplementary material for: Plasma Proteome Biomarkers of Inflammation in School Aged Children in Nepal
Source: PLoS One. 2015 Dec 4;10(12):e0144279. doi: 10.1371/journal.pone.0144279 (PMC4670104; doi:10.1371/journal.pone.0144279)
Supplement: S1 Table — (XLSX) [file pone.0144279.s001.xlsx]

## Sheet: S1 Table
S1 Table. Plasma proteins positively associated with alpha-1-Acid Glycoprotein (AGP) in 500 children (q<0.01, proteins ordered by q)
Protein name	Gene symbol	na	% change in AGP (95% CI)b	Pc	qd	Correlatione	Protein accession No.f
TNFAIP3-interacting protein 1	TNIP1	388	101.8 (89.8,114.6)	7.64252e-112	8.3598e-109	0.81607	116256481
orosomucoid 1	ORM1	500	86.6 (76.2,97.6)	4.60207e-101	2.517e-98	0.76957	167857790
orosomucoid 2	ORM2	500	105.3 (87.4,124.8)	3.0992e-54	1.13002e-51	0.674154	4505529
leucine-rich alpha-2-glycoprotein 1	LRG1	500	75.5 (62.7,89.4)	5.648e-48	1.54452e-45	0.654303	16418467
serpin peptidase inhibitor, clade A, member 3	SERPINA3	500	125.9 (100.4,154.5)	6.95034e-41	1.52053e-38	0.627313	50659080
actin-related protein 5	ACTR5	255	60.4 (49.5,72.2)	9.61969e-40	1.75376e-37	0.737803	151301041
haptoglobin isoform 1	HP	354	16.8 (14,19.7)	2.68996e-35	4.00031e-33	0.659256	4826762
conserved oligomeric Golgi complex subunit 3	COG3	215	56.8 (46,68.4)	2.92567e-35	4.00031e-33	0.729838	13899251
C-reactive protein, pentraxin-related	CRP	438	15.6 (12.8,18.4)	3.19235e-32	3.49301e-30	0.609102	55770842
mitogen-activated protein kinase kinase kinase 14	MAP3K14	307	55.6 (44.5,67.5)	3.1933e-32	3.49301e-30	0.663087	115298645
serum amyloid A protein	SAA1	493	17.6 (14.4,20.9)	3.10571e-31	3.08835e-29	0.589222	40316912
complement component 9	C9	500	80.2 (62.8,99.6)	6.02214e-30	5.25205e-28	0.581115	4502511
zinc finger ZZ-type and EF-hand domain-containing protein 1	ZZEF1	444	30.7 (24.8,36.9)	6.24184e-30	5.25205e-28	0.600743	73747881
serum amyloid P component	APCS	500	57.2 (44.5,70.9)	2.97046e-26	2.16617e-24	0.561317	4502133
lipopolysaccharide-binding protein	LBP	500	45.7 (35.8,56.4)	9.86647e-26	6.7453e-24	0.559369	31652249
protein monoglycylase TTLL8	TTLL8	293	77.9 (59.4,98.4)	3.78175e-25	2.43334e-23	0.611499	122937293
leucine-rich repeat and coiled-coil domain-containing protein 1 isoform b	LRRCC1	98	95.6 (70.3,124.7)	8.2262e-22	4.73593e-20	0.777331	117414154
leucine-rich repeat-containing protein 50	DNAAF1	207	56.2 (42.5,71.2)	9.35519e-22	5.1166e-20	0.693616	157674358
putative methyltransferase NSUN6	NSUN6	249	53.4 (39.9,68.2)	6.43086e-20	3.05845e-18	0.597447	32698918
ecotropic viral integration site 5 protein homolog	EVI5	271	49.5 (37,63.2)	1.55923e-19	7.10654e-18	0.550782	68299759
complement factor I	CFI	500	105.7 (75.6,140.9)	3.38419e-19	1.48072e-17	0.521473	119392081
dynein heavy chain 11, axonemal	DNAH11	298	37.1 (27.5,47.4)	8.42813e-18	3.17902e-16	0.584946	51479173
complement factor B	CFB	500	72.9 (52.2,96.4)	3.5699e-17	1.30165e-15	0.506796	67782358
haptoglobin-related protein	HPR	431	21.6 (16,27.4)	3.00549e-16	1.02737e-14	0.50921	45580723
inter-alpha (globulin) inhibitor H3	ITIH3	500	51.8 (36.6,68.7)	8.02467e-15	2.43828e-13	0.489488	133925809
MAP/microtubule affinity-regulating kinase 3 isoform e	MARK3	231	50.3 (34.9,67.5)	1.13391e-13	3.0252e-12	0.559545	193083131
leucine-rich repeat and IQ domain-containing protein 1 isoform 2	LRRIQ1	84	82 (54.4,114.6)	4.40541e-13	1.12067e-11	0.656019	120953243
protein S100-A9	S100A9	500	21.3 (15.1,28)	8.85855e-13	2.20226e-11	0.47671	4506773
nucleolar MIF4G domain-containing protein 1	NOM1	119	44.8 (30.6,60.5)	1.11517e-12	2.71075e-11	0.62478	61097912
RNA polymerase II elongation factor ELL3	ELL3	214	34.5 (23.8,46)	1.44383e-12	3.43335e-11	0.536749	13376768
protein S100-A8	S100A8	500	20 (14,26.3)	2.17659e-12	4.85891e-11	0.474061	21614544
cell cycle regulator Mat89Bb homolog	ASUN	235	36.2 (24.4,49.1)	1.87866e-11	3.60524e-10	0.523663	155030185
serum amyloid A2 isoform a	SAA2	189	18 (12.2,24.1)	1.0473e-10	1.94169e-09	0.546361	188497671
complement component 5	C5	500	73.8 (45.6,107.5)	8.71195e-10	1.42233e-08	0.451145	38016947
complement component 2 isoform 1	C2	423	94.8 (55.8,143.6)	4.48669e-09	7.01112e-08	0.445033	14550407
serum amyloid A-4 protein	SAA4	493	31.8 (20.1,44.5)	4.62911e-09	7.1318e-08	0.441738	10835095
ceruloplasmin	CP	500	63.8 (38.2,94.3)	1.27284e-08	1.78501e-07	0.443137	4557485
integrin alpha L isoform b	ITGAL	82	80.5 (46.3,122.7)	2.25168e-08	3.04075e-07	0.645368	167466217
serpin peptidase inhibitor, clade G, member 1	SERPING1	500	64.7 (38,96.5)	2.8714e-08	3.83036e-07	0.438798	73858570
inter-alpha (globulin) inhibitor H4 isoform 1	ITIH4	500	76.9 (43.9,117.5)	5.60135e-08	6.88433e-07	0.43715	31542984
T-box transcription factor TBX22 isoform 1	TBX22	103	32.5 (19,47.5)	2.02778e-07	2.35967e-06	0.459323	18375603
heparin cofactor II	SERPIND1	500	40.9 (23.4,60.9)	3.63772e-07	4.06034e-06	0.431233	73858566
complement component 4 binding protein, alpha chain	C4BPA	500	24.4 (14.2,35.4)	4.63181e-07	5.06653e-06	0.431135	4502503
mediator of RNA polymerase II transcription subunit 23 isoform b	MED23	196	41.7 (23.2,62.9)	8.62146e-07	9.15594e-06	0.482541	28558969
fibrinogen-like protein 1	FGL1	284	19.7 (11.2,28.7)	1.34759e-06	1.40387e-05	0.466392	42544189
vacuolar protein sorting 53 homolog (S. cerevisiae)	VPS53	55	39.7 (21.5,60.5)	1.55596e-06	1.57592e-05	0.630967	21361728
endonuclease VIII-like 1	NEIL1	208	91.5 (44.9,153.1)	4.35717e-06	4.03908e-05	0.443969	205360991
DNA-directed RNA polymerase III subunit RPC2 isoform 2	POLR3B	271	48.8 (25.3,76.9)	5.59751e-06	5.14526e-05	0.460127	238908505
coagulation factor X	F10	500	48.3 (24.4,76.6)	1.00641e-05	8.87798e-05	0.421203	4503625
myosin-10	MYH10	396	27 (14,41.4)	1.25414e-05	0.000108019	0.436533	41406064
serine proteinase inhibitor, clade A, member 1	SERPINA1	486	7.4 (4,11)	1.27492e-05	0.000108952	0.446298	50363217
haptoglobin isoform 2	HP	105	14.3 (7.6,21.5)	1.28776e-05	0.000109196	0.522814	186910296
CDC42-binding protein kinase alpha isoform A	CDC42BPA	144	80.4 (36.6,138.2)	2.75336e-05	0.00022645	0.498434	30089960
complement component 4 binding protein, beta chain isoform 2	C4BPB	500	20.3 (10.3,31.1)	2.93784e-05	0.000239818	0.419407	62912462
reticulocalbin 1	RCN1	119	31.3 (15.2,49.6)	3.61909e-05	0.000291085	0.507702	4506455
hypothetical protein LOC219287 isoform 2	AMER2	292	36 (17.3,57.6)	4.24748e-05	0.000336676	0.504555	40288199
CD14 antigen	CD14	500	42.9 (19.9,70.3)	6.49076e-05	0.000482989	0.417815	4557417
SFRS2-interacting protein	SCAF11	56	47.9 (20.2,81.9)	0.000153311	0.00105472	0.692761	117676384
complement component 4B	C4B	500	13.4 (6.2,21.2)	0.000175826	0.00119025	0.41577	178557739
lysozyme	LYZ	493	21.8 (9.6,35.3)	0.000248836	0.00162018	0.416353	4557894
gamma-glutamyl hydrolase	GGH	458	23.4 (10.2,38.2)	0.000268767	0.0017396	0.442892	4503987
mannosyl-oligosaccharide 1,2-alpha-mannosidase IA	MAN1A1	500	41.9 (17.4,71.6)	0.000295318	0.00187811	0.414975	24497519
serine (or cysteine) proteinase inhibitor, clade A (alpha-1 antiproteinase, antitrypsin), member 10	SERPINA10	500	29.1 (12.3,48.5)	0.000313903	0.00198476	0.413416	154759291
interleukin-18 proprotein	IL18	200	27.5 (11.4,46)	0.000386328	0.00237408	0.298176	4504653
armadillo repeat protein deleted in velo-cardio-facial syndrome	ARVCF	255	31.2 (12.7,52.7)	0.000434565	0.00262625	0.45986	4502247
Rho GDP dissociation inhibitor (GDI) beta	ARHGDIB	389	13.5 (5.6,21.9)	0.000558404	0.00333777	0.419448	56676393
signal-induced proliferation-associated 1-like protein 1	SIPA1L1	186	32.5 (12.7,55.7)	0.000603169	0.00356638	0.391914	7662126
acyl-coenzyme A thioesterase 9, mitochondrial isoform b	ACOT9	118	12.3 (5,20.1)	0.000660236	0.00388281	0.307664	81295404
cathepsin G	CTSG	271	12.9 (5.1,21.3)	0.000813536	0.00468363	0.474367	4503149
fibrinogen, alpha polypeptide isoform alpha-E	FGA	500	17.2 (6.5,28.8)	0.00105397	0.00591227	0.41284	4503689
complement factor H-related 5	CFHR5	486	17.3 (6.5,29.1)	0.00112228	0.00626334	0.443942	13540563
centrosome-associated protein 350	CEP350	194	22.2 (8.2,38)	0.0011324	0.0062877	0.343135	171184451
complement factor H isoform a	CFH	500	43.4 (15.3,78.3)	0.00117745	0.00647377	0.414849	62739186
asialoglycoprotein receptor 2 isoform b	ASGR2	284	25.5 (9.3,44.2)	0.00121722	0.00655893	0.413171	18426875
transforming growth factor, beta-induced, 68kDa	TGFBI	493	32.9 (11.8,58)	0.00123231	0.00660771	0.41124	4507467
alpha-defensin 1	DEFA1B	312	8.3 (3.2,13.7)	0.00124877	0.0066633	0.454597	124248516
lipocalin 2	LCN2	270	14.9 (5.5,25.1)	0.00138196	0.00726762	0.437824	38455402
glyceraldehyde-3-phosphate dehydrogenase	GAPDH	493	11.1 (4.1,18.6)	0.00142722	0.00746971	0.410857	7669492
armadillo repeat-containing protein 3	ARMC3	479	16.4 (6,27.8)	0.00149902	0.00771207	0.412662	189409124
hemoglobin subunit beta	HBB	500	4 (1.5,6.5)	0.00158769	0.00807769	0.413201	4504349
g protein-coupled receptor kinase 6 isoform C	GRK6	459	31.8 (11,56.5)	0.0016072	0.00813909	0.414101	51896037
ras-related protein Rab-36	RAB36	209	20 (7,34.6)	0.00177667	0.00891476	0.447599	31795535
galectin-3-binding protein	LGALS3BP	500	11.4 (4.1,19.3)	0.00189271	0.00936811	0.413076	5031863
fibrinogen, beta chain	FGB	500	18.4 (6.3,31.8)	0.00206265	0.00998336	0.413293	70906435
aThe number of child plasma samples of each listed protein (50<n≤500).
bPercent change (%) in plasma AGP per two-fold (100%) increase in relative abundance of protein.
cP value for the hypothesis test of null association between plasma AGP and protein.
dAdjusted P value correcting multiple hypothesis testing (false discovery rate).
eCorrelation between plasma AGP concentration and protein.
fGenInfo Identifier for protein sequence assigned by the National Center for Biotechnology Information.
