# Supplementary material for: Plasma Proteome Biomarkers of Inflammation in School Aged Children in Nepal
Source: PLoS One. 2015 Dec 4;10(12):e0144279. doi: 10.1371/journal.pone.0144279 (PMC4670104; doi:10.1371/journal.pone.0144279)
Supplement: S2 Table — (XLSX) [file pone.0144279.s002.xlsx]

## Sheet: S2 Table
S2 Table. Plasma proteins negatively associated with alpha-1-Acid Glycoprotein (AGP) in 500 children (q<0.01, proteins ordered by q)
Protein name	Gene symbol	na	% change in AGP (95% CI)b	Pc	qd	Correlatione	Protein accession No.f
lumican	LUM	500	-48.9 (-54.8,-42.2)	9.05781e-27	7.07708e-25	-0.563865	4505047
cartilage oligomeric matrix protein	COMP	500	-36 (-41.4,-30)	5.73555e-23	3.48548e-21	-0.542186	40217843
tetranectin	CLEC3B	500	-53 (-60,-44.9)	1.04101e-20	5.42243e-19	-0.528744	156627579
transthyretin	TTR	500	-48.8 (-55.7,-40.9)	4.6953e-20	2.33453e-18	-0.523574	4507725
N-acetylmuramoyl-L-alanine amidase	PGLYRP2	500	-48.6 (-55.7,-40.4)	1.16729e-18	4.91093e-17	-0.515164	156616294
apolipoprotein A-I	APOA1	500	-43.2 (-49.9,-35.5)	1.86901e-18	7.57194e-17	-0.516396	4557321
serine (or cysteine) proteinase inhibitor, clade A (alpha-1 antiproteinase, antitrypsin), member 4	SERPINA4	500	-46.5 (-53.6,-38.4)	4.9349e-18	1.92788e-16	-0.511526	21361302
inter-alpha globulin inhibitor H2 polypeptide	ITIH2	500	-53.4 (-61.1,-44.2)	1.11501e-16	3.93438e-15	-0.504513	70778918
alpha-2-macroglobulin	A2M	500	-58.5 (-66.4,-48.7)	3.11567e-16	1.03276e-14	-0.500355	66932947
afamin	AFM	500	-38 (-44.7,-30.4)	4.1095e-16	1.32212e-14	-0.498915	4501987
attractin isoform 2	ATRN	500	-49.2 (-56.9,-40.2)	4.2794e-16	1.33744e-14	-0.500315	21450863
fibroblast activation protein, alpha subunit	FAP	423	-31.7 (-38.1,-24.7)	1.54451e-14	4.56615e-13	-0.513941	16933540
interferon-related developmental regulator 2	IFRD2	486	-29.9 (-36.1,-23.2)	2.18314e-14	6.28431e-13	-0.493415	197333755
apolipoprotein A-II	APOA2	500	-36.3 (-43.4,-28.5)	2.74763e-14	7.70642e-13	-0.485621	4502149
alpha 3 type VI collagen isoform 5	COL6A3	472	-38.9 (-46.2,-30.5)	4.78838e-14	1.30945e-12	-0.494772	55743106
alpha-2-HS-glycoprotein	AHSG	500	-39.3 (-46.9,-30.6)	2.43652e-13	6.34572e-12	-0.476903	156523970
serpin peptidase inhibitor, clade C, member 1	SERPINC1	500	-61.6 (-70.6,-49.9)	1.51424e-12	3.52417e-11	-0.473624	4502261
kelch-like protein 34	KLHL34	403	-36.7 (-44.2,-28.1)	1.73447e-12	3.95261e-11	-0.493462	23397572
peptidase inhibitor 16	PI16	500	-31 (-37.8,-23.4)	2.58825e-12	5.66233e-11	-0.47035	70780384
thrombospondin 4	THBS4	451	-25.5 (-31.4,-19.1)	2.68939e-12	5.76824e-11	-0.469688	31543806
gelsolin isoform a	GSN	493	-36.9 (-44.6,-28.2)	2.99634e-12	6.30299e-11	-0.481021	4504165
anthrax toxin receptor 2 isoform 1	ANTXR2	367	-33.4 (-40.6,-25.3)	3.31978e-12	6.85161e-11	-0.526145	50513243
retinol-binding protein 4, plasma	RBP4	500	-31.6 (-38.5,-23.8)	3.67298e-12	7.44019e-11	-0.469488	55743122
CD109 antigen isoform 2	CD109	300	-34.4 (-41.8,-26.1)	3.94171e-12	7.83937e-11	-0.557936	227430301
TIMP metallopeptidase inhibitor 2	TIMP2	368	-33.5 (-40.8,-25.3)	4.71732e-12	9.21439e-11	-0.490711	4507511
SPARC-like protein 1	SPARCL1	493	-39.5 (-47.9,-29.7)	3.99665e-11	7.53751e-10	-0.463546	190341024
cadherin 5, type 2	CDH5	500	-34.1 (-41.9,-25.1)	1.12071e-10	2.04315e-09	-0.458375	166362713
olfactomedin related ER localized protein isoform 1	OLFM1	465	-36.8 (-45.1,-27.2)	1.4704e-10	2.63673e-09	-0.466479	17136143
apolipoprotein M	APOM	500	-33.8 (-41.7,-24.8)	1.92346e-10	3.39353e-09	-0.456917	22091452
anthrax toxin receptor 1 isoform 1	ANTXR1	339	-28.1 (-35.1,-20.4)	2.36148e-10	4.10018e-09	-0.489214	14149904
plasma serine protease inhibitor	SERPINA5	500	-31.9 (-39.7,-23.1)	5.23209e-10	8.80484e-09	-0.453685	194018472
cadherin 13	CDH13	465	-34.4 (-42.6,-24.9)	7.60822e-10	1.26095e-08	-0.464578	4502719
tenascin XB isoform 1	TNXB	500	-29.5 (-37.1,-21.1)	1.17786e-09	1.89471e-08	-0.450092	188528648
dipeptidyl peptidase 4	DPP4	416	-35.3 (-43.9,-25.4)	1.97996e-09	3.13883e-08	-0.431224	18765694
CD93 antigen	CD93	416	-28.2 (-35.8,-19.7)	4.90243e-09	7.44798e-08	-0.468044	88758613
xaa-Pro dipeptidase isoform 1	PEPD	466	-31.2 (-39.4,-21.9)	6.47709e-09	9.70547e-08	-0.454275	149589008
microtubule-actin cross-linking factor 1, isoforms 1/2/3/5 isoform a	MACF1	430	-28.2 (-35.8,-19.6)	6.59053e-09	9.742e-08	-0.465215	33188445
procollagen C-endopeptidase enhancer 1	PCOLCE	500	-35.3 (-44.2,-25)	6.70002e-09	9.77179e-08	-0.443466	157653329
prenylcysteine oxidase 1	PCYOX1	493	-27.1 (-34.5,-18.8)	7.71749e-09	1.11076e-07	-0.441266	166795301
sulfhydryl oxidase 1 isoform a	QSOX1	500	-49.3 (-59.9,-36)	1.03276e-08	1.46712e-07	-0.442582	13325075
apolipoprotein H	APOH	500	-29.6 (-37.7,-20.5)	1.51013e-08	2.09097e-07	-0.439999	153266841
integrin alpha 2	ITGA2	187	-33.7 (-42.5,-23.5)	1.56254e-08	2.13649e-07	-0.494124	116295258
inter-alpha (globulin) inhibitor H1 isoform a	ITIH1	500	-41.2 (-51.3,-28.9)	4.00297e-08	5.27188e-07	-0.438843	156119625
membrane alanine aminopeptidase	ANPEP	500	-35.2 (-44.5,-24.3)	4.04842e-08	5.27188e-07	-0.439659	157266300
biotinidase	BTD	500	-35.5 (-44.9,-24.5)	4.22727e-08	5.42639e-07	-0.438083	4557373
insulin-like growth factor binding protein, acid labile subunit isoform 2	IGFALS	500	-23.7 (-30.7,-15.9)	4.26628e-08	5.42639e-07	-0.440426	4826772
phosphatidylinositol-glycan-specific phospholipase D isoform 1	GPLD1	500	-30.1 (-38.6,-20.5)	4.97569e-08	6.25595e-07	-0.437412	29171717
basement membrane-specific heparan sulfate proteoglycan core protein	HSPG2	493	-40.2 (-50.3,-28)	5.38663e-08	6.69567e-07	-0.430873	126012571
lymphatic vessel endothelial hyaluronic acid receptor 1	LYVE1	479	-22.9 (-29.8,-15.2)	6.81802e-08	8.28658e-07	-0.448013	40549451
butyrylcholinesterase	BCHE	500	-31.4 (-40.3,-21.2)	8.94601e-08	1.06828e-06	-0.437254	4557351
osteomodulin	OMD	465	-24.9 (-32.4,-16.5)	8.98489e-08	1.06828e-06	-0.465745	4826876
plasma kallikrein B1	KLKB1	500	-36.6 (-46.4,-25)	9.38765e-08	1.10416e-06	-0.436473	78191798
sex hormone-binding globulin isoform 1	SHBG	486	-19.6 (-25.9,-12.6)	2.25622e-07	2.59787e-06	-0.429007	7382460
multimerin-2	MMRN2	444	-26.3 (-34.5,-17.2)	2.71122e-07	3.08925e-06	-0.453278	221316695
mannan-binding lectin serine protease 1 isoform 2	MASP1	486	-26.6 (-34.8,-17.4)	2.9486e-07	3.32509e-06	-0.434296	21264359
paraoxonase 1	PON1	500	-21.1 (-28,-13.5)	3.67799e-07	4.06383e-06	-0.433563	19923106
neural cell adhesion molecule 1 isoform 3	NCAM1	453	-31.9 (-41.4,-20.8)	5.37068e-07	5.81658e-06	-0.446246	115529478
collagen, type VI, alpha 1	COL6A1	472	-24.3 (-32.2,-15.4)	7.90983e-07	8.48255e-06	-0.451885	87196339
chondroitin sulfate proteoglycan 4	CSPG4	305	-23.1 (-30.8,-14.4)	1.24589e-06	1.31041e-05	-0.451482	47419930
clusterin isoform 2	CLU	493	-45.7 (-57.7,-30.4)	1.48882e-06	1.53637e-05	-0.424158	42740907
zinc finger protein 393	KLF17	284	-18.6 (-25.2,-11.5)	1.51674e-06	1.55055e-05	-0.447594	104294874
histidine-rich glycoprotein	HRG	500	-21.3 (-28.7,-13.2)	1.8325e-06	1.82226e-05	-0.425777	4504489
insulin-like growth factor binding protein 3 isoform b	IGFBP3	500	-19.8 (-26.8,-12.1)	2.10164e-06	2.07107e-05	-0.427315	62243068
contactin 1 isoform 2	CNTN1	280	-34.3 (-44.8,-21.7)	2.48849e-06	2.41005e-05	-0.455983	28373119
albumin	ALB	500	-5.7 (-8,-3.4)	2.48968e-06	2.41005e-05	-0.426192	4502027
protein phosphatase 1M isoform b	PPM1M	98	-7.1 (-9.9,-4.2)	2.5364e-06	2.43372e-05	-0.537986	171460934
phospholipid transfer protein isoform a	PLTP	472	-27.9 (-37.2,-17.1)	3.77926e-06	3.56376e-05	-0.433118	5453914
amine oxidase, copper containing 3	AOC3	216	-31.7 (-41.9,-19.6)	3.92292e-06	3.66761e-05	-0.42873	4502119
alpha-2-antiplasmin isoform a	SERPINF2	500	-49.8 (-62.8,-32.3)	6.09877e-06	5.5593e-05	-0.425131	115583663
cell surface glycoprotein MUC18	MCAM	444	-27.3 (-36.7,-16.5)	6.4857e-06	5.86314e-05	-0.434429	71274107
hypothetical protein LOC340533	KIAA2022	305	-34.5 (-45.6,-21.2)	7.10387e-06	6.36935e-05	-0.395737	56711286
vasorin	VASN	500	-26.2 (-35.5,-15.7)	7.97903e-06	7.09585e-05	-0.421893	88702793
paraoxonase 3	PON3	493	-21.8 (-30,-12.7)	1.1573e-05	0.000101274	-0.426038	29788996
collagen, type XI, alpha 2 isoform 3	COL11A2	451	-19.9 (-27.5,-11.5)	1.20188e-05	0.00010434	-0.411214	111118968
ligatin	EIF2D	256	-22.1 (-30.5,-12.6)	1.85075e-05	0.000155727	-0.454669	56699485
matrix metalloproteinase 2 isoform a	MMP2	91	-51.1 (-65.2,-31.4)	2.65568e-05	0.00022007	-0.584056	11342666
periostin, osteoblast specific factor isoform 4	POSTN	348	-20.8 (-29.2,-11.5)	4.08167e-05	0.000325894	-0.460528	209863034
ICOS ligand	ICOSLG	231	-30.4 (-41.6,-17)	4.8682e-05	0.000383101	-0.490285	27477039
cartilage acidic protein 1	CRTAC1	493	-21.1 (-29.6,-11.5)	4.92879e-05	0.000385099	-0.41728	47777317
target of Nesh-SH3	ABI3BP	473	-22.1 (-31,-12)	5.31684e-05	0.000412471	-0.424173	33667044
apolipoprotein A-IV	APOA4	500	-17.3 (-24.6,-9.2)	5.79069e-05	0.000446068	-0.416865	71773110
paired mesoderm homeobox protein 2B	PHOX2B	161	-36.1 (-48.7,-20.3)	5.89801e-05	0.000451159	-0.491314	12707580
complement C1q tumor necrosis factor-related protein 3 isoform b	C1QTNF3	416	-17 (-24.2,-9)	6.17719e-05	0.000466537	-0.428055	62739183
protein Jade-1 long isoform	PHF17	228	-30.6 (-42.1,-16.9)	6.27171e-05	0.000469886	-0.344968	40556393
neogenin isoform 1	NEO1	361	-24.5 (-34.4,-13.2)	7.19439e-05	0.000531731	-0.361884	157311649
sonic hedgehog	SHH	111	-30.8 (-42.4,-16.8)	7.35956e-05	0.000540288	-0.555752	4506939
lecithin-cholesterol acyltransferase	LCAT	500	-33 (-45.3,-18)	9.81194e-05	0.000710784	-0.417731	4557892
PREDICTED: similar to hCG1793014	LOC729549	84	-29.4 (-40.9,-15.6)	0.000100694	0.000724632	-0.482003	169194585
CD99 antigen isoform b	CD99	479	-14.9 (-21.6,-7.7)	0.000104956	0.00075037	-0.430714	171543879
A-kinase anchor protein 9 isoform 3	AKAP9	451	-25.5 (-35.8,-13.5)	0.000107898	0.000766397	-0.423555	22538393
72 kDa type IV collagenase isoform b	MMP2	297	-24.4 (-34.4,-12.8)	0.000113792	0.000803041	-0.374643	189217853
interleukin 6 signal transducer isoform 2	IL6ST	173	-44.1 (-58.6,-24.5)	0.000129493	0.000907988	-0.523068	28610149
solute carrier family 3, member 2 isoform f	SLC3A2	355	-26.9 (-37.9,-13.9)	0.000162977	0.00111421	-0.433037	61744483
alpha 1 type I collagen	COL1A1	354	-13.7 (-20.1,-6.8)	0.000176276	0.00119025	-0.414537	110349772
lysosomal-associated membrane protein 2 isoform A	LAMP2	356	-23.1 (-33.2,-11.5)	0.0002314	0.0015434	-0.462897	4504957
autotaxin isoform 2	ENPP2	500	-31.3 (-43.8,-16.1)	0.000233123	0.00154547	-0.414527	91823602
follistatin-related protein 1	FSTL1	210	-28.6 (-40.5,-14.4)	0.000248301	0.00162018	-0.43581	5901956
endothelial protein C receptor	PROCR	493	-16 (-23.5,-7.7)	0.000273415	0.00175927	-0.432122	34335272
transcobalamin I	TCN1	423	-19.8 (-28.8,-9.6)	0.000277595	0.00177572	-0.452655	21071008
tenascin	TNC	493	-21.9 (-31.8,-10.6)	0.000324065	0.00203724	-0.416412	153946395
pigment epithelium-derived factor	SERPINF1	500	-25.8 (-37.1,-12.6)	0.000358336	0.00222845	-0.413911	39725934
selenoprotein P isoform 1	SEPP1	500	-19.1 (-28,-9.1)	0.000358555	0.00222845	-0.416023	62530391
protein HEG homolog 1	HEG1	367	-20.2 (-29.5,-9.6)	0.000378535	0.00233934	-0.373614	153792110
coagulation factor XIII A1 subunit	F13A1	500	-24.1 (-34.8,-11.5)	0.000396441	0.00242262	-0.415675	119395709
HGF activator	HGFAC	500	-21 (-30.7,-9.9)	0.000411156	0.00249858	-0.412775	4504383
cartilage intermediate layer protein 2	CILP2	208	-21.3 (-31.3,-9.9)	0.000500689	0.00300924	-0.394623	145699139
interleukin-1 receptor accessory protein isoform 2	IL1RAP	321	-22.4 (-32.9,-10.3)	0.000584805	0.00347659	-0.378348	19882209
multiple inositol polyphosphate histidine phosphatase 1	MINPP1	479	-24.9 (-36.3,-11.4)	0.000663912	0.00388355	-0.410497	19923761
apolipoprotein C-I	APOC1	500	-8.6 (-13.2,-3.7)	0.000693718	0.00401496	-0.413564	4502157
tumor protein D52-like 1 isoform 2	TPD52L1	56	-22.5 (-33.6,-9.5)	0.000956216	0.00547624	-0.588009	51173744
nuclear factor interleukin-3-regulated protein	NFIL3	75	-27.6 (-40.4,-12)	0.000982594	0.00559799	-0.433814	52630429
coagulation factor V	F5	500	-28.2 (-41.2,-12.5)	0.00104104	0.00586983	-0.414332	105990535
chondroadherin	CHAD	126	-29.5 (-43.1,-12.7)	0.00121698	0.00655893	-0.504502	153251229
C-type mannose receptor 2	MRC2	381	-11.1 (-17.3,-4.5)	0.00127696	0.00678064	-0.392809	110624774
InaD-like	INADL	271	-19.2 (-29.2,-7.8)	0.00149381	0.00771207	-0.458733	112382257
cell adhesion molecule with homology to L1CAM	CHL1	486	-19.2 (-29.2,-7.7)	0.00166513	0.00839361	-0.414617	27894376
hypothetical protein LOC129881	CCDC173	277	-15.9 (-24.6,-6.2)	0.00185856	0.00928308	-0.414133	146260271
WW domain-binding protein 4	WBP4	451	-16 (-24.8,-6.2)	0.00188466	0.00936811	-0.431669	6005948
phosphatase and actin regulator 3 isoform 3	PHACTR3	207	-30.6 (-45,-12.5)	0.0019109	0.00941552	-0.396776	34304356
phospholipase A2, group VII	PLA2G7	410	-14.8 (-23.1,-5.7)	0.00199248	0.00977346	-0.408982	189095271
kininogen-1 isoform 1	KNG1	500	-18 (-27.7,-6.9)	0.00204522	0.00998336	-0.413774	156231037
CD109 antigen isoform 3	CD109	130	-28.5 (-42.3,-11.3)	0.00205654	0.00998336	-0.411824	227430303
aThe number of child plasma samples of each listed protein (50<n≤500).
bPercent change (%) in plasma AGP per two-fold (100%) increase in relative abundance of protein.
cP value for the hypothesis test of null association between plasma AGP and protein
dAdjusted P value correcting multiple hypothesis testing (false discovery rate)
eCorrelation between plasma AGP concentration and protein
fGenInfo Identifier for protein sequence assigned by the National Center for Biotechnology Information
