# Supplementary material for: Plasma Proteome Biomarkers of Inflammation in School Aged Children in Nepal
Source: PLoS One. 2015 Dec 4;10(12):e0144279. doi: 10.1371/journal.pone.0144279 (PMC4670104; doi:10.1371/journal.pone.0144279)
Supplement: S3 Table — (XLSX) [file pone.0144279.s003.xlsx]

## Sheet: S3 Table
S3 Table. Plasma proteins positively associated with C-reactive protein (CRP) in 500 childrena,b
Protein name	Gene symbol	nc	% change in CRP (95% CI)d	Pe	qf	Correlationg	Protein accession No.h
C-reactive protein, pentraxin-related	CRP	438	216.7 (200.3,234)	0	0	0.923321	55770842
serum amyloid A protein	SAA1	493	172.7 (145.8,202.6)	2.97e-80	1.83e-77	0.721072	40316912
leucine-rich alpha-2-glycoprotein 1	LRG1	500	1779.1 (1280.5,2457.7)	5.75e-78	2.36e-75	0.7167	16418467
lipopolysaccharide-binding protein	LBP	500	1069.7 (797,1425.3)	4.99e-74	1.53e-71	0.708352	31652249
serum amyloid P component	APCS	500	1227.7 (843.1,1769.1)	6.48e-50	1.59e-47	0.640047	4502133
complement component 9	C9	500	2222.6 (1418,3453.8)	7.94e-48	1.63e-45	0.632358	4502511
orosomucoid 1	ORM1	500	825.1 (583.5,1152)	2.69e-47	4.72e-45	0.630794	167857790
serpin peptidase inhibitor, clade A, member 3	SERPINA3	500	4506.4 (2630.7,7670.4)	5.87e-47	9.01e-45	0.627929	50659080
TNFAIP3-interacting protein 1	TNIP1	388	891.1 (605.9,1291.6)	2.72e-40	3.71e-38	0.653447	116256481
RNA polymerase II elongation factor ELL3	ELL3	214	711 (489.8,1015.2)	2.26e-38	2.77e-36	0.752271	13376768
serum amyloid A2 isoform a	SAA2	189	273.5 (192.6,376.7)	1.69e-26	1.73e-24	0.644555	188497671
orosomucoid 2	ORM2	500	1012.2 (605.4,1653.5)	2.61e-25	2.29e-23	0.523452	4505529
ecotropic viral integration site 5 protein homolog	EVI5	271	577 (366.4,882.7)	5.3e-24	4.07e-22	0.577833	68299759
haptoglobin isoform 1	HP	354	80.2 (60.4,102.5)	2.57e-23	1.75e-21	0.590652	4826762
conserved oligomeric Golgi complex subunit 3	COG3	215	464.4 (294,708.3)	2.21e-21	1.36e-19	0.642932	13899251
mitogen-activated protein kinase kinase kinase 14	MAP3K14	307	449.7 (283.8,687.3)	1.01e-20	5.91e-19	0.594156	115298645
complement factor B	CFB	500	1328.7 (714,2407.6)	1.58e-20	8.8e-19	0.490473	67782358
complement factor I	CFI	500	2419.1 (1141.5,5011.6)	3.29e-19	1.76e-17	0.482672	119392081
actin-related protein 5	ACTR5	255	383.6 (239.4,589)	1.8e-18	8.85e-17	0.583509	151301041
zinc finger ZZ-type and EF-hand domain-containing protein 1	ZZEF1	444	165.9 (112.8,232.1)	5.68e-18	2.59e-16	0.472515	73747881
complement component 5	C5	500	2374.3 (1048,5232.8)	2.23e-16	9.14e-15	0.458725	38016947
serum amyloid A-4 protein	SAA4	493	422.4 (250,679.8)	5.07e-16	2.01e-14	0.456315	10835095
leucine-rich repeat-containing protein 50	DNAAF1	207	477 (272.2,794.4)	3.22e-15	1.2e-13	0.541536	157674358
inter-alpha (globulin) inhibitor H3	ITIH3	500	561.1 (312.7,959.2)	3.45e-15	1.25e-13	0.447686	133925809
haptoglobin-related protein	HPR	431	124.7 (82.6,176.6)	1.82e-14	6.06e-13	0.483239	45580723
dynein heavy chain 11, axonemal	DNAH11	298	210.4 (121.8,334.4)	3.29e-11	8.79e-10	0.505522	51479173
putative methyltransferase NSUN6	NSUN6	249	362.8 (191.4,634.8)	6.74e-11	1.76e-09	0.520321	32698918
reticulocalbin 1	RCN1	119	497.8 (245.2,935)	1.12e-10	2.88e-09	0.594721	4506455
nucleolar MIF4G domain-containing protein 1	NOM1	119	312.5 (163.7,545.2)	3.56e-10	8.59e-09	0.529518	61097912
mediator of RNA polymerase II transcription subunit 23 isoform b	MED23	196	698.5 (314.6,1437.9)	4.07e-10	9.62e-09	0.41835	28558969
complement component 2 isoform 1	C2	423	2111.5 (701.7,6000.7)	2e-09	4.39e-08	0.383416	14550407
fibrinogen-like protein 1	FGL1	284	143.6 (78.9,231.8)	1.4e-08	2.87e-07	0.481968	42544189
mannosyl-oligosaccharide 1,2-alpha-mannosidase IA	MAN1A1	500	987.2 (373,2398.9)	1.77e-08	3.57e-07	0.384356	24497519
serine (or cysteine) proteinase inhibitor, clade A (alpha-1 antiproteinase, antitrypsin), member 10	SERPINA10	500	475.2 (212.4,959.2)	1.8e-08	3.57e-07	0.381722	154759291
cell cycle regulator Mat89Bb homolog	ASUN	235	184.2 (96.2,311.6)	2.82e-08	5.33e-07	0.496167	155030185
protein S100-A8	S100A8	500	90.2 (50.6,140.1)	5.99e-08	1.05e-06	0.379606	21614544
complement factor H-related 5	CFHR5	486	219.9 (108.6,390.6)	9.01e-08	1.52e-06	0.369999	13540563
inter-alpha (globulin) inhibitor H4 isoform 1	ITIH4	500	1040.3 (352.3,2774.8)	2.33e-07	3.67e-06	0.374463	31542984
coagulation factor IX	F9	500	688.4 (256.1,1645.5)	3.33e-07	5.18e-06	0.369844	4503649
complement component 4 binding protein, alpha chain	C4BPA	500	161.7 (78.9,282.9)	6.76e-07	1.01e-05	0.36662	4502503
MAP/microtubule affinity-regulating kinase 3 isoform e	MARK3	231	291.1 (126.8,574.4)	8.16e-07	1.19e-05	0.465122	193083131
aPlasma proteins that achieved a Bonferroni corrected significance level (P <0.001/982=1.02e-06).
bProteins colored in black are commonly associated with C-reactive protein (CRP) and alpha-1-acid glycoprotein (AGP).
cThe number of child plasma samples of each listed protein (50<n≤500).
dPercent change (%) in plasma CRP per two-fold (100%) increase in relative abundance of protein.
eP value for the hypothesis test of null association between plasma CRP and protein.
fAdjusted P value correcting multiple hypothesis testing (false discovery rate).
gCorrelation between plasma CRP concentration and protein.
hGenInfo Identifier for protein sequence assigned by the National Center for Biotechnology Information.
