# Supplementary material for: Plasma Proteome Biomarkers of Inflammation in School Aged Children in Nepal
Source: PLoS One. 2015 Dec 4;10(12):e0144279. doi: 10.1371/journal.pone.0144279 (PMC4670104; doi:10.1371/journal.pone.0144279)
Supplement: S4 Table — (XLSX) [file pone.0144279.s004.xlsx]

## Sheet: S4 Table
S4 Table. Plasma proteins negatively associated with C-reactive protein (CRP) in 500 childrena,b
Protein name	Gene symbol	nc	% change in CRP (95% CI)d	Pe	qf	Correlationg	Protein accession No.h
serine (or cysteine) proteinase inhibitor, clade A (alpha-1 antiproteinase, antitrypsin), member 4	SERPINA4	500	-96.7 (-98.2,-94)	2e-28	2.23e-26	-0.545214	21361302
N-acetylmuramoyl-L-alanine amidase	PGLYRP2	500	-96.6 (-98.2,-93.6)	4.93e-25	4.04e-23	-0.520817	156616294
alpha-2-HS-glycoprotein	AHSG	500	-94.6 (-97,-90.5)	8.44e-24	6.1e-22	-0.512409	156523970
lumican	LUM	500	-93.8 (-96.5,-89.2)	1.85e-22	1.19e-20	-0.506128	4505047
tetranectin	CLEC3B	500	-96.2 (-98.1,-92.1)	4.1e-19	2.1e-17	-0.481268	156627579
plasma serine protease inhibitor	SERPINA5	500	-90.2 (-94.2,-83.5)	2.35e-18	1.11e-16	-0.474783	194018472
transthyretin	TTR	500	-94 (-96.9,-88.6)	1.32e-17	5.8e-16	-0.46911	4507725
sulfhydryl oxidase 1 isoform a	QSOX1	500	-98.4 (-99.4,-95.5)	1.34e-15	5.15e-14	-0.451052	13325075
retinol-binding protein 4, plasma	RBP4	500	-84.8 (-90.6,-75.7)	4.81e-15	1.69e-13	-0.447272	55743122
alpha 3 type VI collagen isoform 5	COL6A3	472	-89.5 (-94.1,-81.4)	7.84e-15	2.68e-13	-0.464411	55743106
afamin	AFM	500	-86.6 (-92,-77.4)	3.42e-14	1.11e-12	-0.440015	4501987
procollagen C-endopeptidase enhancer 1	PCOLCE	500	-91.6 (-95.6,-84)	3.69e-14	1.16e-12	-0.439938	157653329
TIMP metallopeptidase inhibitor 2	TIMP2	368	-85.7 (-91.4,-76.2)	4.5e-14	1.38e-12	-0.48527	4507511
serpin peptidase inhibitor, clade C, member 1	SERPINC1	500	-98.9 (-99.7,-96.3)	1.07e-13	3.22e-12	-0.436645	4502261
peptidase inhibitor 16	PI16	500	-82.5 (-89,-72.1)	1.52e-13	4.45e-12	-0.433202	70780384
alpha-2-macroglobulin	A2M	500	-97.1 (-98.9,-92.4)	5.03e-13	1.44e-11	-0.429826	66932947
inter-alpha globulin inhibitor H2 polypeptide	ITIH2	500	-95 (-97.8,-88.7)	8.1e-13	2.26e-11	-0.426729	70778918
cartilage oligomeric matrix protein	COMP	500	-76.3 (-84.4,-64)	1.32e-11	3.6e-10	-0.414933	40217843
SPARC-like protein 1	SPARCL1	493	-87.9 (-93.7,-76.6)	2.84e-10	7.13e-09	-0.41868	190341024
kelch-like protein 34	KLHL34	403	-83.8 (-90.8,-71.3)	3.55e-10	8.59e-09	-0.455895	23397572
apolipoprotein H	APOH	500	-81.5 (-89.2,-68.2)	9.6e-10	2.19e-08	-0.395683	153266841
attractin isoform 2	ATRN	500	-90.2 (-95.4,-79.1)	1.54e-09	3.43e-08	-0.394255	21450863
sex hormone-binding globulin isoform 1	SHBG	486	-66.6 (-76.8,-51.8)	4.3e-09	9.26e-08	-0.366576	7382460
mannan-binding lectin serine protease 1 isoform 2	MASP1	486	-77.9 (-87,-62.5)	2.22e-08	4.33e-07	-0.388965	21264359
anthrax toxin receptor 2 isoform 1	ANTXR2	367	-77.1 (-86.4,-61.4)	2.65e-08	5.09e-07	-0.462234	50513243
apolipoprotein A-II	APOA2	500	-78 (-87.1,-62.4)	2.99e-08	5.57e-07	-0.381176	4502149
phosphatidylinositol-glycan-specific phospholipase D isoform 1	GPLD1	500	-80.1 (-88.8,-64.6)	3.82e-08	7.01e-07	-0.380583	29171717
cadherin 5, type 2	CDH5	500	-79.8 (-88.7,-64.2)	4.27e-08	7.72e-07	-0.379754	166362713
dipeptidyl peptidase 4	DPP4	416	-82.6 (-90.7,-67.3)	4.93e-08	8.78e-07	-0.408493	18765694
microtubule-actin cross-linking factor 1, isoforms 1/2/3/5 isoform a	MACF1	430	-75.1 (-85,-58.8)	6.19e-08	1.07e-06	-0.417075	33188445
gelsolin isoform a	GSN	493	-80.3 (-89.1,-64.3)	8.17e-08	1.39e-06	-0.374691	4504165
interferon-related developmental regulator 2	IFRD2	486	-68.3 (-79.3,-51.7)	9.18e-08	1.52e-06	-0.377744	197333755
histidine-rich glycoprotein	HRG	500	-69 (-80,-51.8)	1.68e-07	2.75e-06	-0.371049	4504489
apolipoprotein A-I	APOA1	500	-79.3 (-88.6,-62.4)	2.19e-07	3.5e-06	-0.372835	4557321
apolipoprotein A-IV	APOA4	500	-65.3 (-77,-47.8)	3.74e-07	5.74e-06	-0.36973	71773110
tenascin XB isoform 1	TNXB	500	-72.9 (-83.8,-54.8)	5.26e-07	7.98e-06	-0.368546	188528648
prenylcysteine oxidase 1	PCYOX1	493	-70.7 (-82,-52.3)	7.16e-07	1.06e-05	-0.365928	166795301
CD93 antigen	CD93	416	-71.9 (-83.1,-53.3)	8.72e-07	1.26e-05	-0.317543	88758613
hypothetical protein LOC340533	KIAA2022	305	-87.9 (-94.8,-71.7)	9.41e-07	1.34e-05	-0.404864	56711286
biotinidase	BTD	500	-82.9 (-91.6,-65.3)	9.49e-07	1.34e-05	-0.364749	4557373
aPlasma proteins that achieved a Bonferroni corrected significance level (P <0.001/982=1.02e-06).
bProteins colored in black are commonly associated with C-reactive protein (CRP) and alpha-1-acid glycoprotein (AGP).
cThe number of child plasma samples of each listed protein (50<n≤500).
dPercent change (%) in plasma CRP per two-fold (100%) increase in relative abundance of protein.
eP value for the hypothesis test of null association between plasma CRP and protein.
fAdjusted P value correcting multiple hypothesis testing (false discovery rate).
gCorrelation between plasma CRP concentration and protein.
hGenInfo Identifier for protein sequence assigned by the National Center for Biotechnology Information.
