# Supplementary material for: Plasma Proteome Biomarkers of Inflammation in School Aged Children in Nepal
Source: PLoS One. 2015 Dec 4;10(12):e0144279. doi: 10.1371/journal.pone.0144279 (PMC4670104; doi:10.1371/journal.pone.0144279)
Supplement: S5 Table — (XLSX) [file pone.0144279.s005.xlsx]

## Sheet: S5 Table
S5 Table. Differentially abundant plasma proteins between children with at least one morbidity episode and children without any symptoms (q<0.01, proteins ordered by q)a,b
Protein name	Gene symbol	nc	% difference (95% CI)d	Pe	qf	Protein accession No.g
serpin peptidase inhibitor, clade A (alpha-1 antiproteinase, antitrypsin), member 3	SERPINA3	500	11.8 (8.3,15.4)	3.81664e-12	6.10045e-09	50659080
thrombospondin 4	THBS4	451	-16.2 (-20.9,-11.2)	1.57044e-09	1.25508e-06	31543806
orosomucoid 1	ORM1	500	18.1 (11.7,24.7)	3.31571e-09	1.76659e-06	167857790
TNFAIP3 interacting protein 1	TNIP1	388	18.7 (11.8,26.1)	2.12505e-08	8.49161e-06	116256481
orosomucoid 2	ORM2	500	11.0 (6.6,15.6)	3.68415e-07	8.73378e-05	4505529
zinc finger, ZZ-type with EF-hand domain 1	ZZEF1	444	27.9 (16.3,40.7)	3.8249e-07	8.73378e-05	73747881
haptoglobin	HP	354	73.9 (39.7,116.4)	6.6312e-07	0.00013249	4826762
lumican	LUM	500	-7.9 (-10.9,-4.8)	1.22132e-06	0.000205287	4505047
leucine-rich alpha-2-glycoprotein 1	LRG1	500	13.0 (7.5,18.7)	1.28434e-06	0.000205287	16418467
cadherin 5, type 2 (vascular endothelium)	CDH5	500	-8.0 (-11.2,-4.8)	1.99709e-06	0.000283618	166362713
cartilage oligomeric matrix protein	COMP	500	-10.7 (-14.8,-6.4)	2.12929e-06	0.000283618	40217843
anthrax toxin receptor 2	ANTXR2	367	-11.3 (-15.7,-6.7)	3.98501e-06	0.000489966	50513243
serpin peptidase inhibitor, clade D (heparin cofactor), member 1	SERPIND1	500	8.2 (4.6,11.9)	4.37728e-06	0.000499755	73858566
mitogen-activated protein kinase kinase kinase 14	MAP3K14	307	20.6 (11.3,30.7)	4.71497e-06	0.000502421	115298645
complement component 2	C2	423	5.4 (3.0,7.8)	5.34262e-06	0.000533721	14550407
apolipoprotein A-II	APOA2	500	-8.0 (-11.4,-4.5)	9.87503e-06	0.00083074	4502149
sex hormone-binding globulin	SHBG	486	-11.8 (-16.6,-6.7)	1.04515e-05	0.000835275	7382460
complement component 9	C9	500	9.2 (4.9,13.6)	1.41246e-05	0.00107507	4502511
inter-alpha-trypsin inhibitor heavy chain 3	ITIH3	500	9.1 (4.7,13.7)	2.92805e-05	0.00212733	133925809
integrin, alpha L (antigen CD11A (p180), lymphocyte function-associated antigen 1; alpha polypeptide)	ITGAL	82	25.4 (12.0,40.5)	6.73269e-05	0.00448392	167466217
C-reactive protein, pentraxin-related	CRP	438	46.1 (21,76.3)	7.45934e-05	0.00476914	55770842
serum amyloid A1	SAA1	493	34.6 (15.9,56.3)	9.58268e-05	0.00589106	40316912
peptidase inhibitor 16	PI16	500	-8.0 (-11.8,-4)	0.000108576	0.00642759	70780384
haptoglobin-related protein	HPR	431	23.7 (10.9,37.9)	0.000131134	0.00704213	45580723
anthrax toxin receptor 1	ANTXR1	339	-11.2 (-16.5,-5.6)	0.000132174	0.00704213	14149904
complement component 5	C5	500	5.0 (2.4,7.7)	0.000139407	0.0071879	38016947
inducible T-cell co-stimulator ligand	ICOSLG	231	-9.9 (-14.7,-4.9)	0.000158013	0.00742839	27477039
aAny symptoms include fever, diarrhea, rapid breathing, and productive cough in the past week of blood sampling
bProteins colored in black are associated with alpha-1-acid glycoprotein (AGP) passing a Bonferroni corrected significance level (P <0.001/982=1.02e-06)
cThe number of child plasma samples of each listed protein (50<n≤500).
dEstimated % difference in relative abundance of protein between children with and without any symptoms
eP value for the hypothesis test of no difference in relative abundance of protein between two groups
fAdjusted P value correcting multiple hypothesis testing (false discovery rate)
gGenInfo Identifier for protein sequence assigned by the National Center for Biotechnology Information
